# Supplementary material for: Protocol for mapping of the supplementary motor area using repetitive navigated transcranial magnetic stimulation
Source: Front Neurosci. 2023 Jun 2;17:1185483. doi: 10.3389/fnins.2023.1185483 (PMC10272366; doi:10.3389/fnins.2023.1185483)
Supplement: Supplementary file 6 [file Data_Sheet_2.XLSX]

## Sheet: Task_avgs
Number	Stim_points	Errors_sign	Errors_mild	Errors_number_sign	Errors_number_mild	Errors_number_overall	Error_incidence_overall	Error_incidence_sign	Error_incidence_mild	Fingertapping_BL	Fingertapping_M1	Fingertapping_SMA	Circles_BL	Errors_BL	Errorrate_BL	Circles_M1	Errors_M1	Errorrate_M1	Circles_SMA	Errors_SMA	Errorrate_SMA	Writing_time_BL	Writing_time_M1	Writing_time_SMA	Writing_visual_BL	Writing_visual_M1	Writing_visual_SMA	Line_visual_BL	Line_visual_M1	Line_visual_SMA
1	28	0	1	0	1	1	0.0357143	0	0.0357143	40	39	35.5	17.5	1	5.56	16	0.5	3.13	15	1.5	9.38	10.9	12.25	13.15	0	0	0	0	0	0
2	24	1	1	4	9	13	0.541667	0.166667	0.375	53	41.5	29	16.5	0.5	2.94	16	0	0	15	1.5	9.38	8.1	8.6	9.9	0	0	1	0	0	1
3	39	1	1	10	14	24	0.615385	0.25641	0.358974	54	42	29.5	17.5	0	0	15.5	1	6.25	15	2.5	16.52	12.725	11.75	10.2	0	0	0	0	0	0
4	42	1	1	3	33	36	0.857143	0.0714286	0.785714	50	44.5	45	20	0	0	22.5	2.5	11.07	21.5	1.5	6.93							0	0	0
5	41	0	1	0	17	17	0.414634	0	0.414634	45	39	43.5	17.5	2	11.6	20	2.5	12.5	20	2	10	13.85	12.9	13.25	0	0	0	0	0	0
6	35	0	1	0	14	14	0.368421	0	0.368421	33	34	28.5													0	0	1	0	0	1
7	30	0	1	0	7	7	0.233333	0	0.233333	46.5	44.5	41.5	18.5	2	10.67	15.5	1.5	10.08	14.5	0	0	12.5	12.5	14.5	0	0	0	0	0	1
8	26	0	1	0	9	9	0.346154	0	0.346154	41.5	43.5	41	23	3.5	15.23	23.5	1.5	6.34	23	4	17.39	10.85	11.15	12.25	0	0	0	0	0	1
9	33	1	1	1	16	17	0.515152	0.030303	0.484848	42.5	29.5	27	20.5	1	4.88	15	3	20	14.5	4.5	30.71	10.45	17.7	16.45	0	1	1	0	1	2
10	31	0	1	0	1	1	0.0322581	0	0.0322581
11	35	0	1	0	3	3	0.0857143	0	0.0857143
12	38	1	1	2	17	19	0.5	0.0526316	0.447368
